# Supplementary material for: Reduced Carbohydrate Diet Influence on Postprandial Glycemia—Results of a Short, CGM-Based, Interventional Study in Adolescents with Type 1 Diabetes
Source: Nutrients. 2022 Nov 5;14(21):4689. doi: 10.3390/nu14214689 (PMC9656657; doi:10.3390/nu14214689)
Supplement: Supplementary file 1 [file nutrients-14-04689-s001.zip]

Archive with 1 entries (1 files):
- nutrients-1986744-supplementary.pdf
